# Supplementary material for: catena-Poly[cadmium(II)-μ-benzene-1,2-diamine-κ2 N:N′-di-μ-chlorido]
Source: Acta Crystallogr Sect E Struct Rep Online. 2008 Sep 6;64(Pt 10):m1254. doi: 10.1107/S1600536808027980 (PMC2959288; doi:10.1107/S1600536808027980)
Supplement: Supplementary file 1 [file e-64-m1254-sup1.cif]

##############################################################################
###                                                                        ###
###        Electronic paper (Acta Crystallographica Section E)             ###
###                                                                        ###
##############################################################################
#                                                                            #
# This CIF contains the data in a paper accepted for publication in Acta     #
# Crystallographica Section E. It conforms to the requirements of Notes      #
# for Authors for Section E, and has been peer reviewed under the auspices   #
# of the IUCr Commission on Journals.                                        #
#                                                                            #
# Full details of the Crystallographic Information File format               #
# are given in the paper "The Crystallographic Information File (CIF):       #
# a New Standard Archive File for Crystallography" by S. R. Hall, F. H.      #
# Allen and I. D. Brown [Acta Cryst. (1991), A47, 655-685].                  #
#                                                                            #
# The current version of the core CIF dictionary is obtainable from          #
# ftp://ftp.iucr.org/pub/cif_core.dic. The current version number is 2.4.    #
#                                                                            #
# Software is freely available for graphical display of the structure(s) in  #
# this CIF.  For information consult the CIF home page http://www.iucr.org/  #
# cif/home.html                                                              #
#                                                                            #
# This file may be used for bona fide research purposes within the           #
# scientific community so long as proper attribution is given to the journal # 
# article from which it was obtained.                                        #
#                                                                            #
##############################################################################
                                             
data_global
_audit_creation_method     'by SCX Mini 1.0 (CC 1.4.0 rc1)'
_journal_date_recd_electronic     2008-08-27
_journal_date_accepted     2008-09-02
_journal_name_full     'Acta Crystallographica, Section E'
_journal_year     2008
_journal_volume     64
_journal_issue     10
_journal_page_first     m1254
_journal_page_last     m1254
_journal_paper_category     QM
_journal_coeditor_code     BX2174
_publ_contact_author_name     'Dr Zhi-Rong Qu'
_publ_contact_author_address
;
Ordered Matter Science Research  Center
College of Chemistry and Chemical Engineering
Southeast University
Nanjing 210096
People's Republic of China
;
_publ_contact_author_email     'quzr@seu.edu.cn'
_publ_contact_author_fax     '862552090626'
_publ_contact_author_phone     '862552090626'
_publ_section_title
;
<i>catena</i>-Poly[cadmium(II)-\m-benzene-1,2-diamine-\k^2^N:N'-di-\m-chlorido]
;
loop_
    _publ_author_name
    _publ_author_address
    'Liang, Wen-Xian'
;
Ordered Matter Science Research Center
College of Chemistry and Chemical Engineering
Southeast University
Nanjing 210096
People's Republic of China
;
    'Qu, Zhi-Rong'
;
Ordered Matter Science Research Center
College of Chemistry and Chemical Engineering
Southeast University
Nanjing 210096
People's Republic of China
;
data_I
_audit_creation_method     SHELXL97
_chemical_name_systematic
;
<i>catena</i>-Poly[cadmium(II)-\m-benzene-1,2-diamine-\k^2^N:N'-di-\m-chlorido]
;
_chemical_name_common     ?
_chemical_formula_moiety     'C6 H8 Cd Cl2 N2'
_chemical_formula_sum     'C6 H8 Cd Cl2 N2'
_chemical_formula_iupac     '[Cd Cl2 (C6 H8 N2)]'
_chemical_formula_weight     291.44
_chemical_melting_point     ?
_symmetry_cell_setting     monoclinic
_symmetry_space_group_name_H-M     'P 21/m'
_symmetry_space_group_name_Hall     '-P 2yb'
loop_
    _symmetry_equiv_pos_as_xyz
    'x, y, z'
    '-x, y+1/2, -z'
    '-x, -y, -z'
    'x, -y-1/2, z'
_cell_length_a     6.1235(6)
_cell_length_b     7.5473(5)
_cell_length_c     10.1081(6)
_cell_angle_alpha     90.00
_cell_angle_beta     105.2300(10)
_cell_angle_gamma     90.00
_cell_volume     450.75(6)
_cell_formula_units_Z     2
_cell_measurement_reflns_used     4460
_cell_measurement_theta_min     3.0701
_cell_measurement_theta_max     27.4449
_cell_measurement_temperature     293(2)
_exptl_crystal_description     prism
_exptl_crystal_colour     colourless
_exptl_crystal_size_max     0.1800
_exptl_crystal_size_mid     0.1500
_exptl_crystal_size_min     0.1400
_exptl_crystal_density_diffrn     2.147
_exptl_crystal_density_meas     ?
_exptl_crystal_density_method     'not measured'
_exptl_crystal_F_000     280
_exptl_absorpt_coefficient_mu     2.950
_exptl_absorpt_correction_type     multi-scan
_exptl_absorpt_process_details     '(CrystalClear; Rigaku, 2005)'
_exptl_absorpt_correction_T_min     0.595
_exptl_absorpt_correction_T_max     0.660
_exptl_special_details
;
;
_diffrn_ambient_temperature     293(2)
_diffrn_radiation_type     MoK\a
_diffrn_radiation_wavelength     0.71073
_diffrn_radiation_source     'fine-focus sealed tube'
_diffrn_radiation_monochromator     graphite
_diffrn_measurement_device_type     'Rigaku SCXmini'
_diffrn_measurement_method     'CCD profile fitting'
_diffrn_detector_area_resol_mean     13.6612
_diffrn_reflns_number     4700
_diffrn_reflns_av_R_equivalents     0.0291
_diffrn_reflns_av_sigmaI/netI     0.0239
_diffrn_reflns_theta_min     3.41
_diffrn_reflns_theta_max     27.48
_diffrn_reflns_theta_full     27.48
_diffrn_measured_fraction_theta_max     0.999
_diffrn_measured_fraction_theta_full     0.999
_diffrn_reflns_limit_h_min     -7
_diffrn_reflns_limit_h_max     7
_diffrn_reflns_limit_k_min     -9
_diffrn_reflns_limit_k_max     9
_diffrn_reflns_limit_l_min     -13
_diffrn_reflns_limit_l_max     13
_diffrn_standards_number     ?
_diffrn_standards_interval_count     ?
_diffrn_standards_interval_time     ?
_diffrn_standards_decay_%     ?
_refine_special_details
;
Refinement of <i>F</i>^2^ against ALL reflections. The weighted <i>R</i>-factor
<i>wR</i> and goodness of fit <i>S</i> are based on <i>F</i>^2^, conventional
<i>R</i>-factors <i>R</i> are based on <i>F</i>, with <i>F</i> set to zero for
negative <i>F</i>^2^. The threshold expression of <i>F</i>^2^ >
\s(<i>F</i>^2^) is used only for calculating <i>R</i>-factors(gt) <i>etc</i>.
and is not relevant to the choice of reflections for refinement.
<i>R</i>-factors based on <i>F</i>^2^ are statistically about twice as large
as those based on <i>F</i>, and <i>R</i>- factors based on ALL data will be
even larger.
;
_reflns_number_total     1109
_reflns_number_gt     1020
_reflns_threshold_expression     I>2\s(I)
_refine_ls_structure_factor_coef     Fsqd
_refine_ls_matrix_type     full
_refine_ls_R_factor_all     0.0203
_refine_ls_R_factor_gt     0.0176
_refine_ls_wR_factor_gt     0.0390
_refine_ls_wR_factor_ref     0.0398
_refine_ls_goodness_of_fit_ref     1.223
_refine_ls_restrained_S_all     1.223
_refine_ls_number_reflns     1109
_refine_ls_number_parameters     56
_refine_ls_number_restraints     0
_refine_ls_hydrogen_treatment     constr
_refine_ls_weighting_scheme     calc
_refine_ls_weighting_details
       'calc w = 1/[\s^2^(Fo^2^)+(0.0114P)^2^+0.0467P] where P=(Fo^2^+2Fc^2^)/3'
_atom_sites_solution_hydrogens     geom
_atom_sites_solution_primary     direct
_atom_sites_solution_secondary     difmap
_refine_ls_shift/su_max     0.000
_refine_ls_shift/su_mean     0.000
_refine_diff_density_max     0.251
_refine_diff_density_min     -0.347
_refine_ls_extinction_method     'SHELXL97 (Sheldrick, 1997)'
_refine_ls_extinction_coef     0.115(2)
_refine_ls_extinction_expression
                                  'Fc^*^=kFc[1+0.001xFc^2^\l^3^/sin(2\q)]^-1/4^'
_refine_ls_abs_structure_Rogers     .
loop_
    _atom_type_symbol
    _atom_type_description
    _atom_type_scat_dispersion_real
    _atom_type_scat_dispersion_imag
    _atom_type_scat_source
    'C' 'C' 0.0033 0.0016
                         'International Tables Vol C Tables 4.2.6.8 and 6.1.1.4'
    'H' 'H' 0.0000 0.0000
                         'International Tables Vol C Tables 4.2.6.8 and 6.1.1.4'
    'N' 'N' 0.0061 0.0033
                         'International Tables Vol C Tables 4.2.6.8 and 6.1.1.4'
    'Cd' 'Cd' -0.8075 1.2024
                         'International Tables Vol C Tables 4.2.6.8 and 6.1.1.4'
    'Cl' 'Cl' 0.1484 0.1585
                         'International Tables Vol C Tables 4.2.6.8 and 6.1.1.4'
_computing_data_collection     'CrystalClear (Rigaku, 2005)'
_computing_cell_refinement     'CrystalClear (Rigaku  2005)'
_computing_data_reduction     'CrystalClear (Rigaku, 2005)'
_computing_structure_solution     'SHELXS97 (Sheldrick, 2008)'
_computing_structure_refinement     'SHELXL97 (Sheldrick, 2008)'
_computing_molecular_graphics     'SHELXTL/PC (Sheldrick, 2008)'
_computing_publication_material
                      'SHELXL97 (Sheldrick, 2008) and PRPKAPPA (Ferguson, 1999)'
loop_
    _atom_site_type_symbol
    _atom_site_label
    _atom_site_fract_x
    _atom_site_fract_y
    _atom_site_fract_z
    _atom_site_U_iso_or_equiv
    _atom_site_adp_type
    _atom_site_calc_flag
    _atom_site_refinement_flags
    _atom_site_occupancy
    _atom_site_disorder_assembly
    _atom_site_disorder_group
    Cd Cd1 0.5000 0.0000 0.5000 0.02699(11) Uani d S 1 . .
    Cl Cl1 0.26524(11) 0.2500 0.58281(8) 0.03186(18) Uani d S 1 . .
    Cl Cl2 0.62145(13) 0.2500 0.35295(7) 0.03336(19) Uani d S 1 . .
    N N1 0.8292(3) 0.0596(2) 0.67983(17) 0.0290(4) Uani d . 1 . .
    H H1A 0.8687 -0.0546 0.7042 0.043 Uiso d R 1 . .
    H H1B 0.9341 0.1080 0.6439 0.043 Uiso d R 1 . .
    C C2 0.7996(3) 0.1574(2) 0.79569(18) 0.0249(4) Uani d . 1 . .
    C C3 0.7561(3) 0.0677(3) 0.9058(2) 0.0348(5) Uani d . 1 . .
    H H3 0.7530 -0.0555 0.9056 0.042 Uiso calc R 1 . .
    C C4 0.7174(3) 0.1588(3) 1.0153(2) 0.0411(5) Uani d . 1 . .
    H H4 0.6913 0.0971 1.0893 0.049 Uiso calc R 1 . .
loop_
    _atom_site_aniso_label
    _atom_site_aniso_U_11
    _atom_site_aniso_U_22
    _atom_site_aniso_U_33
    _atom_site_aniso_U_12
    _atom_site_aniso_U_13
    _atom_site_aniso_U_23
    Cd1 0.03100(15) 0.02342(14) 0.02722(15) -0.00010(7) 0.00882(10) -0.00260(7)
    Cl1 0.0293(4) 0.0263(4) 0.0466(4) 0.000 0.0218(3) 0.000
    Cl2 0.0499(4) 0.0270(4) 0.0289(4) 0.000 0.0205(3) 0.000
    N1 0.0290(9) 0.0270(8) 0.0324(9) -0.0003(7) 0.0108(8) -0.0011(7)
    C2 0.0180(8) 0.0319(10) 0.0234(9) -0.0015(7) 0.0031(7) -0.0008(8)
    C3 0.0284(10) 0.0391(12) 0.0348(11) -0.0017(9) 0.0045(9) 0.0089(10)
    C4 0.0308(11) 0.0662(15) 0.0271(10) -0.0034(10) 0.0093(9) 0.0071(10)
_geom_special_details
;
All e.s.d.'s (except the e.s.d. in the dihedral angle between two l.s. planes)
are estimated using the full covariance matrix. The cell e.s.d.'s are taken
into account individually in the estimation of e.s.d.'s in distances, angles
and torsion angles; correlations between e.s.d.'s in cell parameters are only
used when they are defined by crystal symmetry. An approximate (isotropic)
treatment of cell e.s.d.'s is used for estimating e.s.d.'s involving l.s.
planes.
;
loop_
    _geom_bond_atom_site_label_1
    _geom_bond_atom_site_label_2
    _geom_bond_site_symmetry_2
    _geom_bond_distance
    _geom_bond_publ_flag
    Cd1 N1 3_656 2.3758(17) ?
    Cd1 N1 . 2.3758(17) ?
    Cd1 Cl2 . 2.6274(5) ?
    Cd1 Cl2 3_656 2.6274(5) ?
    Cd1 Cl1 3_656 2.6381(5) ?
    Cd1 Cl1 . 2.6381(5) ?
    Cl1 Cd1 2_656 2.6381(5) ?
    Cl2 Cd1 2_656 2.6274(5) ?
    N1 C2 . 1.436(2) ?
    N1 H1A . 0.9113 ?
    N1 H1B . 0.8946 ?
    C2 C3 . 1.387(3) ?
    C2 C2 4_565 1.398(4) ?
    C3 C4 . 1.375(3) ?
    C3 H3 . 0.9300 ?
    C4 C4 4_565 1.377(5) ?
    C4 H4 . 0.9300 ?
loop_
    _geom_angle_atom_site_label_1
    _geom_angle_atom_site_label_2
    _geom_angle_atom_site_label_3
    _geom_angle_site_symmetry_1
    _geom_angle_site_symmetry_3
    _geom_angle
    _geom_angle_publ_flag
    N1 Cd1 N1 3_656 . 180.00(7) ?
    N1 Cd1 Cl2 3_656 . 90.71(4) ?
    N1 Cd1 Cl2 . . 89.29(4) ?
    N1 Cd1 Cl2 3_656 3_656 89.29(4) ?
    N1 Cd1 Cl2 . 3_656 90.71(4) ?
    Cl2 Cd1 Cl2 . 3_656 180.0 ?
    N1 Cd1 Cl1 3_656 3_656 92.61(4) ?
    N1 Cd1 Cl1 . 3_656 87.39(4) ?
    Cl2 Cd1 Cl1 . 3_656 94.319(17) ?
    Cl2 Cd1 Cl1 3_656 3_656 85.682(17) ?
    N1 Cd1 Cl1 3_656 . 87.39(4) ?
    N1 Cd1 Cl1 . . 92.61(4) ?
    Cl2 Cd1 Cl1 . . 85.682(17) ?
    Cl2 Cd1 Cl1 3_656 . 94.318(17) ?
    Cl1 Cd1 Cl1 3_656 . 180.00(3) ?
    Cd1 Cl1 Cd1 2_656 . 91.32(2) ?
    Cd1 Cl2 Cd1 . 2_656 91.80(2) ?
    C2 N1 Cd1 . . 117.26(11) ?
    C2 N1 H1A . . 110.3 ?
    Cd1 N1 H1A . . 98.0 ?
    C2 N1 H1B . . 112.2 ?
    Cd1 N1 H1B . . 108.8 ?
    H1A N1 H1B . . 109.2 ?
    C3 C2 C2 . 4_565 119.20(13) ?
    C3 C2 N1 . . 119.72(18) ?
    C2 C2 N1 4_565 . 120.96(10) ?
    C4 C3 C2 . . 120.8(2) ?
    C4 C3 H3 . . 119.6 ?
    C2 C3 H3 . . 119.6 ?
    C3 C4 C4 . 4_565 119.98(13) ?
    C3 C4 H4 . . 120.0 ?
    C4 C4 H4 4_565 . 120.0 ?
loop_
    _geom_hbond_atom_site_label_D
    _geom_hbond_atom_site_label_H
    _geom_hbond_atom_site_label_A
    _geom_hbond_site_symmetry_A
    _geom_hbond_distance_DH
    _geom_hbond_distance_HA
    _geom_hbond_distance_DA
    _geom_hbond_angle_DHA
    N1 H1B Cl1 1_655 0.89 2.51 3.3960(18) 170.7
