# Supplementary material for: catena-Poly[cadmium(II)-μ-benzene-1,2-diamine-κ2 N:N′-di-μ-chlorido]
Source: Acta Crystallogr Sect E Struct Rep Online. 2008 Sep 6;64(Pt 10):m1254. doi: 10.1107/S1600536808027980 (PMC2959288; doi:10.1107/S1600536808027980)
Supplement: Supplementary file 2 [file e-64-m1254-Isup2.hkl]

# 
# h,k,l, Fc-squared, Fo-squared, sigma(Fo-squared) and status flag 
# 
data_I
_shelx_title ' lwx in P2(1)/m' 
_shelx_refln_list_code          4 
_shelx_F_calc_maximum      134.14 
_exptl_crystal_F_000       280.00 
_reflns_d_resolution_high  0.7702 
 
loop_ 
 _symmetry_equiv_pos_as_xyz 
 'x, y, z' 
 '-x, y+1/2, -z' 
 '-x, -y, -z' 
 'x, -y-1/2, z' 
 
_cell_length_a     6.1235 
_cell_length_b     7.5473 
_cell_length_c    10.1081 
_cell_angle_alpha  90.000 
_cell_angle_beta  105.230 
_cell_angle_gamma  90.000 
 
_shelx_F_squared_multiplier     1.000 
 
loop_ 
 _refln_index_h 
 _refln_index_k 
 _refln_index_l 
 _refln_F_squared_calc 
 _refln_F_squared_meas 
 _refln_F_squared_sigma 
 _refln_observed_status 
   1   0   0     8812.59     9956.49     89.15 o 
   2   0   0       11.62       20.67      1.52 o 
   3   0   0     3613.33     3846.24     75.82 o 
   4   0   0     3341.54     3524.18     62.56 o 
   5   0   0      758.80      748.94     18.60 o 
   6   0   0      334.17      325.75     11.62 o 
   7   0   0      275.93      268.11     23.70 o 
   1   1   0     1471.53     1487.86      8.74 o 
   2   1   0      105.24      106.11      1.81 o 
   3   1   0      197.96      194.07      3.55 o 
   4   1   0      106.60      109.97      3.24 o 
   5   1   0      139.02      150.79      4.79 o 
   6   1   0      123.45      121.25      4.85 o 
   7   1   0       11.83       10.27      5.30 o 
   0   2   0     2123.26     2105.50     36.00 o 
   1   2   0     2332.20     2258.40     19.08 o 
   2   2   0     6338.90     6297.74     54.70 o 
   3   2   0     6050.38     6044.91     62.37 o 
   4   2   0     1661.02     1680.20     24.26 o 
   5   2   0      983.94      991.24     16.84 o 
   6   2   0      996.89      984.57     18.65 o 
   7   2   0      342.87      360.70     27.57 o 
   1   3   0     1104.54     1153.31     12.91 o 
   2   3   0      559.68      570.45      6.78 o 
   3   3   0     1072.29     1105.37     14.13 o 
   4   3   0        0.69        3.30      1.37 o 
   5   3   0      179.69      165.97      5.46 o 
   6   3   0       49.41       47.71      4.34 o 
   7   3   0        1.88        2.19      3.51 o 
   0   4   0     6877.03     6776.60     89.04 o 
   1   4   0     5333.64     5238.38     50.50 o 
   2   4   0     2108.24     2146.19     39.22 o 
   3   4   0     1012.89     1012.32     13.96 o 
   4   4   0     1055.84     1067.26     17.84 o 
   5   4   0      739.52      718.86     15.96 o 
   6   4   0      220.74      210.15      9.81 o 
   7   4   0      169.40      180.02     19.65 o 
   1   5   0       15.00       24.96      3.48 o 
   2   5   0       31.88       35.56      2.44 o 
   3   5   0      390.83      397.86      8.15 o 
   4   5   0       47.75       49.51      3.29 o 
   5   5   0      142.18      131.02      6.06 o 
   6   5   0       45.26       46.55      7.68 o 
   0   6   0      270.46      269.47     13.92 o 
   1   6   0     1047.68     1045.22     15.09 o 
   2   6   0     2154.68     2117.88     28.78 o 
   3   6   0     1484.15     1458.77     22.36 o 
   4   6   0      698.83      702.10     18.79 o 
   5   6   0      468.59      467.88     19.31 o 
   6   6   0      453.36      440.07     20.10 o 
   1   7   0       81.99       77.53      4.45 o 
   2   7   0       88.11       81.36      4.14 o 
   3   7   0      253.14      260.43      9.65 o 
   4   7   0        0.10        1.95      2.30 o 
   5   7   0       49.39       61.08      7.45 o 
   0   8   0     1317.57     1368.54     46.92 o 
   1   8   0     1226.61     1193.42     28.05 o 
   2   8   0      517.34      506.72     15.35 o 
   3   8   0      162.44      164.58      8.72 o 
   4   8   0      334.05      374.87     23.83 o 
   1   9   0        6.03        7.19      7.04 o 
   2   9   0       18.70       34.36      7.73 o 
   3   9   0       76.96       71.81      7.31 o 
  -7   0   1      672.75      637.31     28.99 o 
  -6   0   1      473.81      464.51     13.16 o 
  -5   0   1      925.37      930.18     20.31 o 
  -4   0   1     3133.34     3203.34     68.51 o 
  -3   0   1     2209.89     2233.97     30.52 o 
  -2   0   1     1142.59     1121.25     14.35 o 
  -1   0   1    12866.23    12924.11     75.27 o 
   1   0   1     5038.02     5294.79     52.87 o 
   2   0   1    15608.23    17394.60    338.53 o 
   3   0   1     4272.61     4273.04     89.00 o 
   4   0   1      370.46      378.24      9.96 o 
   5   0   1     1017.15     1067.37     26.23 o 
   6   0   1      727.16      686.15     20.65 o 
   7   0   1       80.45       96.86     13.90 o 
  -7   1   1       25.65       32.63      4.45 o 
  -6   1   1       64.38       61.63      4.05 o 
  -5   1   1      309.66      312.27      6.79 o 
  -4   1   1       88.49       89.46      3.29 o 
  -3   1   1      303.27      291.09      4.08 o 
  -2   1   1      909.77      944.76     10.35 o 
  -1   1   1      128.53      126.91      3.04 o 
   0   1   1      307.74      307.67      2.61 o 
   1   1   1     3395.03     3662.02     38.34 o 
   2   1   1      397.79      422.90      5.02 o 
   3   1   1     2162.10     2246.14     24.56 o 
   4   1   1      548.40      537.92      9.88 o 
   5   1   1      179.65      173.17      5.26 o 
   6   1   1       76.44       75.22      4.24 o 
   7   1   1        6.49        2.61      4.73 o 
  -7   2   1      203.18      190.84     11.03 o 
  -6   2   1     1131.84     1110.28     23.24 o 
  -5   2   1     1091.81     1104.29     17.31 o 
  -4   2   1     1438.82     1425.31     18.70 o 
  -3   2   1     4671.16     4598.18     46.20 o 
  -2   2   1     9356.90     9127.17    104.10 o 
  -1   2   1    10546.07    10583.29    133.10 o 
   0   2   1     2038.09     1946.60     22.40 o 
   1   2   1      448.07      426.84      4.76 o 
   2   2   1     5053.31     5076.86     44.38 o 
   3   2   1     4071.24     4109.47     44.33 o 
   4   2   1     1113.93     1109.88     16.16 o 
   5   2   1      966.83      970.12     16.70 o 
   6   2   1      984.34      964.22     21.52 o 
   7   2   1      418.72      398.41     18.51 o 
  -7   3   1        8.48       13.26      5.09 o 
  -6   3   1        6.09        4.68      2.44 o 
  -5   3   1      282.22      275.08      6.44 o 
  -4   3   1      119.08      122.83      3.81 o 
  -3   3   1      270.98      267.38      5.43 o 
  -2   3   1      135.31      124.84      4.41 o 
  -1   3   1        0.01        4.74      1.35 o 
   0   3   1      680.63      720.31     13.86 o 
   1   3   1       41.96       41.02      2.08 o 
   2   3   1      146.65      165.48      2.91 o 
   3   3   1       55.54       47.72      2.14 o 
   4   3   1      188.28      197.42      4.95 o 
   5   3   1       28.75       27.45      3.04 o 
   6   3   1       84.41       97.34      6.29 o 
   7   3   1       12.58       11.27      4.81 o 
  -7   4   1      265.10      266.65     14.70 o 
  -6   4   1      377.23      375.63     13.15 o 
  -5   4   1      805.04      802.53     15.65 o 
  -4   4   1     1665.00     1641.54     23.49 o 
  -3   4   1     1370.01     1462.31     32.93 o 
  -2   4   1      505.95      490.09     12.25 o 
  -1   4   1     2055.34     1941.70     20.37 o 
   0   4   1     8782.47     8636.92     77.80 o 
   1   4   1     7692.86     7611.54     69.10 o 
   2   4   1     1710.05     1696.22     18.59 o 
   3   4   1     1068.44     1042.56     14.09 o 
   4   4   1     1643.23     1681.45     29.49 o 
   5   4   1      773.95      776.93     17.99 o 
   6   4   1      107.66      109.00      7.59 o 
  -6   5   1        6.99        7.13      3.41 o 
  -5   5   1      302.11      296.32     10.64 o 
  -4   5   1       32.04       36.95      4.08 o 
  -3   5   1       67.17       78.49      3.22 o 
  -2   5   1      165.38      165.55      4.03 o 
  -1   5   1       63.92       70.56      2.87 o 
   0   5   1        0.88       -0.05      0.74 o 
   1   5   1       89.80       83.71      4.00 o 
   2   5   1       22.89       19.97      1.43 o 
   3   5   1      265.52      254.69      6.11 o 
   4   5   1      149.28      143.76      5.54 o 
   5   5   1       10.39       14.75      3.61 o 
   6   5   1       27.18       28.22      6.11 o 
  -6   6   1      247.14      240.22     13.70 o 
  -5   6   1      473.88      488.11     19.65 o 
  -4   6   1      640.06      643.12     12.94 o 
  -3   6   1     1438.93     1445.97     22.47 o 
  -2   6   1     3312.91     3326.81     44.76 o 
  -1   6   1     2089.04     2018.80     27.46 o 
   0   6   1      432.89      437.61      7.23 o 
   1   6   1      575.69      595.96     11.53 o 
   2   6   1     1293.23     1311.09     22.76 o 
   3   6   1     1237.19     1271.30     28.40 o 
   4   6   1      562.63      561.78     16.87 o 
   5   6   1      350.60      339.74     13.95 o 
  -5   7   1      142.83      138.45     14.35 o 
  -4   7   1       37.78       45.07      5.86 o 
  -3   7   1       91.08      100.30      4.82 o 
  -2   7   1       33.16       41.06      2.80 o 
  -1   7   1        0.00       -1.56      1.56 o 
   0   7   1       51.06       47.66      2.84 o 
   1   7   1       35.33       41.82      3.49 o 
   2   7   1       10.47       16.12      2.20 o 
   3   7   1       54.32       52.46      5.16 o 
   4   7   1       73.44       81.44      6.42 o 
   5   7   1        3.50        4.65      4.58 o 
  -4   8   1      444.25      454.04     26.52 o 
  -3   8   1      328.58      323.53     14.54 o 
  -2   8   1      199.29      197.38      8.14 o 
  -1   8   1      343.36      357.57     11.47 o 
   0   8   1     1577.09     1588.99     42.59 o 
   1   8   1     1903.14     1931.54     37.92 o 
   2   8   1      403.21      422.10     14.69 o 
   3   8   1      226.50      239.58     11.15 o 
   4   8   1      545.74      570.41     25.44 o 
  -3   9   1       19.65       16.05      5.48 o 
  -2   9   1       36.67       45.86      5.91 o 
  -1   9   1        0.57        5.69      4.71 o 
   0   9   1        4.92        3.88      2.78 o 
   1   9   1       38.68       53.06      6.60 o 
   2   9   1        0.37        5.93      4.15 o 
  -7   0   2      597.87      603.86     27.04 o 
  -6   0   2      467.29      460.70     19.41 o 
  -5   0   2     1640.56     1600.92     28.85 o 
  -4   0   2     5006.29     5131.14    106.73 o 
  -3   0   2     3061.07     2937.13     33.45 o 
  -2   0   2      574.12      550.09     11.96 o 
  -1   0   2     2298.44     2266.77     36.71 o 
   0   0   2     7498.48     7268.65     64.30 o 
   1   0   2    17992.61    17697.37    285.83 o 
   2   0   2     6367.11     6400.45     80.40 o 
   3   0   2      496.80      511.12     11.77 o 
   4   0   2     2815.78     2846.68     52.04 o 
   5   0   2     2755.50     2781.24     60.41 o 
   6   0   2       92.28      102.99      9.04 o 
   7   0   2        3.90        7.19      6.86 o 
  -7   1   2       87.96       86.29      7.08 o 
  -6   1   2       92.44       86.39      4.73 o 
  -5   1   2      203.64      197.49      5.53 o 
  -4   1   2      839.34      828.62      9.90 o 
  -3   1   2        2.38        5.60      1.15 o 
  -2   1   2      459.76      472.32      7.70 o 
  -1   1   2        0.04        6.43      0.92 o 
   0   1   2       30.51       42.15      2.46 o 
   1   1   2      978.85     1013.22      9.53 o 
   2   1   2       72.91       71.33      1.62 o 
   3   1   2       18.36       17.71      1.32 o 
   4   1   2       54.63       55.15      4.27 o 
   5   1   2      121.92      116.99      5.65 o 
   6   1   2        4.44        2.55      2.19 o 
   7   1   2       38.68       47.07      9.49 o 
  -7   2   2      418.83      405.11     15.94 o 
  -6   2   2      614.06      628.73     14.42 o 
  -5   2   2      644.85      648.05     13.32 o 
  -4   2   2     1545.54     1501.94     19.23 o 
  -3   2   2     3226.43     3228.13     39.94 o 
  -2   2   2     8711.78     8741.82    105.33 o 
  -1   2   2    14371.68    13756.05    138.44 o 
   0   2   2     4033.28     4203.53    110.38 o 
   1   2   2     1675.66     1682.23     16.85 o 
   2   2   2     3412.25     3467.84     39.53 o 
   3   2   2     2051.78     2077.63     23.27 o 
   4   2   2      965.22      960.17     15.51 o 
   5   2   2      660.65      665.45     15.29 o 
   6   2   2      550.91      542.82     14.58 o 
   7   2   2      433.96      428.09     26.67 o 
  -7   3   2      108.22      104.56      8.84 o 
  -6   3   2       72.26       69.14      4.15 o 
  -5   3   2      359.83      338.92      8.42 o 
  -4   3   2      417.37      426.31      7.78 o 
  -3   3   2       32.05       36.51      1.65 o 
  -2   3   2       30.89       31.37      2.00 o 
  -1   3   2       16.38       19.86      1.77 o 
   0   3   2       22.40       25.76      1.18 o 
   1   3   2      288.34      285.50      2.78 o 
   2   3   2      738.39      715.86     14.60 o 
   3   3   2       43.02       45.92      2.50 o 
   4   3   2      734.70      743.56     14.62 o 
   5   3   2        5.08        6.69      2.49 o 
   6   3   2       85.63       82.49      5.46 o 
  -7   4   2      565.96      562.78     25.30 o 
  -6   4   2      397.43      400.90     13.57 o 
  -5   4   2      630.49      609.03     13.81 o 
  -4   4   2     2441.04     2422.36     33.23 o 
  -3   4   2     2491.62     2518.69     46.15 o 
  -2   4   2      679.93      657.77      8.78 o 
  -1   4   2      826.98      873.58     12.99 o 
   0   4   2     3581.99     3323.97     56.74 o 
   1   4   2     4924.57     5076.77     98.59 o 
   2   4   2     3375.26     3337.78     32.56 o 
   3   4   2     1868.03     1890.16     28.93 o 
   4   4   2     1000.63     1008.26     19.90 o 
   5   4   2      638.68      644.35     16.39 o 
   6   4   2      312.13      306.12     15.88 o 
  -6   5   2       25.41       27.89      4.30 o 
  -5   5   2       28.78       28.95      3.09 o 
  -4   5   2       55.07       58.93      4.61 o 
  -3   5   2       47.79       55.06      2.74 o 
  -2   5   2       58.01       64.51      2.84 o 
  -1   5   2        1.20        4.79      2.21 o 
   0   5   2        4.44        7.19      1.53 o 
   1   5   2      506.55      492.34     12.96 o 
   2   5   2      282.07      279.90      5.90 o 
   3   5   2      118.30      115.80      5.58 o 
   4   5   2      162.68      163.99      7.58 o 
   5   5   2        2.66        5.81      2.83 o 
   6   5   2       10.00       10.17      4.91 o 
  -6   6   2      438.27      430.99     19.42 o 
  -5   6   2      805.30      739.03     49.39 o 
  -4   6   2      195.08      209.99      6.37 o 
  -3   6   2      697.05      683.50     12.43 o 
  -2   6   2     3469.57     3407.67     45.28 o 
  -1   6   2     3325.07     3257.54     42.83 o 
   0   6   2     1386.57     1384.33     22.82 o 
   1   6   2      621.69      615.64     12.65 o 
   2   6   2      659.52      614.16     30.66 o 
   3   6   2      887.87      880.00     22.85 o 
   4   6   2      510.59      503.23     19.24 o 
   5   6   2      228.45      233.79     10.70 o 
  -5   7   2       76.87       77.40      7.05 o 
  -4   7   2       77.13       80.13      7.12 o 
  -3   7   2        0.39        7.27      3.31 o 
  -2   7   2        3.14       12.22      2.75 o 
  -1   7   2        0.12        0.14      1.21 o 
   0   7   2        0.15        2.45      2.44 o 
   1   7   2       76.98       75.37      3.74 o 
   2   7   2      147.62      138.14      7.05 o 
   3   7   2       16.74       22.72      4.30 o 
   4   7   2      207.46      194.52      9.96 o 
  -4   8   2      481.00      486.50     26.89 o 
  -3   8   2      578.42      547.13     18.76 o 
  -2   8   2      213.10      229.96      9.28 o 
  -1   8   2      143.56      148.04      5.89 o 
   0   8   2      894.79      884.83     19.34 o 
   1   8   2     1177.16     1209.73     30.05 o 
   2   8   2      608.31      615.86     19.14 o 
   3   8   2      535.43      528.48     17.95 o 
  -3   9   2        3.54        6.56      5.08 o 
  -2   9   2       18.92       23.20      4.81 o 
  -1   9   2        1.68        6.75      3.69 o 
   0   9   2        1.57        0.38      3.01 o 
   1   9   2       70.98       77.87      7.60 o 
   2   9   2       47.67       43.05      7.07 o 
  -7   0   3      697.27      702.48     32.14 o 
  -6   0   3      536.28      544.46     32.19 o 
  -5   0   3     1257.71     1277.23     37.76 o 
  -4   0   3     4128.83     4097.84     56.35 o 
  -3   0   3     6243.65     6126.69    115.60 o 
  -2   0   3     4945.12     4611.06     54.81 o 
  -1   0   3      895.12      879.67     11.12 o 
   0   0   3      967.29     1010.63     15.06 o 
   1   0   3     8214.00     8582.78    330.64 o 
   2   0   3     4798.15     4871.09     66.34 o 
   3   0   3     2351.63     2488.88     42.14 o 
   4   0   3     2148.09     2103.40     41.28 o 
   5   0   3      761.27      766.02     20.14 o 
   6   0   3      367.73      384.60     19.86 o 
  -7   1   3       99.86      102.25      7.42 o 
  -6   1   3      121.34      134.80      7.54 o 
  -5   1   3       24.75       24.66      3.22 o 
  -4   1   3      185.81      167.22      3.78 o 
  -3   1   3       33.46       29.32      1.36 o 
  -2   1   3       55.48       64.05      3.35 o 
  -1   1   3      420.07      431.84      5.29 o 
   0   1   3       36.70       40.24      2.33 o 
   1   1   3      522.19      528.48      4.85 o 
   2   1   3      896.14      897.29     11.71 o 
   3   1   3      109.38      112.13      2.84 o 
   4   1   3      257.80      249.85      5.87 o 
   5   1   3       93.50      100.58      5.01 o 
   6   1   3       52.91       46.12      7.02 o 
  -7   2   3      136.94      156.72      9.20 o 
  -6   2   3      507.56      517.13     16.15 o 
  -5   2   3     2136.24     2085.63     50.37 o 
  -4   2   3     1079.40     1075.20     24.62 o 
  -3   2   3      157.75      153.50      2.82 o 
  -2   2   3     6281.77     6240.14     50.20 o 
  -1   2   3    17226.37    17515.04    133.85 o 
   0   2   3     6437.51     6142.14     72.81 o 
   1   2   3     2719.16     2669.88     27.86 o 
   2   2   3     2365.70     2333.18     39.22 o 
   3   2   3     1862.12     1893.95     28.87 o 
   4   2   3     1071.90     1074.53     20.59 o 
   5   2   3      311.41      301.95      9.52 o 
   6   2   3      226.99      212.87      8.74 o 
  -7   3   3      120.71      112.66      9.23 o 
  -6   3   3       73.47       75.92      5.18 o 
  -5   3   3       37.34       38.96      3.01 o 
  -4   3   3       78.01       82.82      3.72 o 
  -3   3   3      104.16      104.05      3.58 o 
  -2   3   3      106.07      116.77      3.33 o 
  -1   3   3        2.68        4.34      1.03 o 
   0   3   3       68.86       63.87      2.73 o 
   1   3   3       31.29       40.35      2.49 o 
   2   3   3      757.25      733.06     10.66 o 
   3   3   3       32.53       35.33      2.51 o 
   4   3   3       84.22       83.86      4.25 o 
   5   3   3       21.37       26.91      3.62 o 
   6   3   3        8.92        9.82      3.88 o 
  -7   4   3      369.38      379.85     19.00 o 
  -6   4   3      304.04      313.41     10.08 o 
  -5   4   3      970.59      962.22     20.31 o 
  -4   4   3     2755.71     2743.44     36.25 o 
  -3   4   3     2891.30     2868.31     38.54 o 
  -2   4   3     1638.10     1617.20     21.89 o 
  -1   4   3      827.19      810.81     13.48 o 
   0   4   3     1545.09     1564.60     21.85 o 
   1   4   3     3147.29     3280.49     44.84 o 
   2   4   3     2536.10     2596.36     45.65 o 
   3   4   3     1037.96     1046.11     18.35 o 
   4   4   3     1016.78     1009.92     21.38 o 
   5   4   3     1108.63     1117.32     30.79 o 
   6   4   3      318.12      314.71     16.21 o 
  -6   5   3      292.01      286.08     11.80 o 
  -5   5   3       24.45       26.64      3.15 o 
  -4   5   3      718.38      719.27     12.84 o 
  -3   5   3       62.78       66.48      3.52 o 
  -2   5   3      317.07      303.17      6.33 o 
  -1   5   3      105.05      109.27      3.56 o 
   0   5   3      211.41      206.16      5.10 o 
   1   5   3      253.22      248.73      8.85 o 
   2   5   3      346.21      352.96     11.51 o 
   3   5   3       36.25       35.26      3.83 o 
   4   5   3       14.35       24.09      4.73 o 
   5   5   3       55.31       57.35      5.93 o 
  -6   6   3      538.10      529.99     20.70 o 
  -5   6   3      234.82      233.41      8.90 o 
  -4   6   3      181.16      190.11      9.81 o 
  -3   6   3      963.84      965.59     28.96 o 
  -2   6   3     1715.29     1717.61     24.40 o 
  -1   6   3     2399.18     2389.11     38.13 o 
   0   6   3     2687.14     2638.25     40.88 o 
   1   6   3     1071.46     1048.22     25.94 o 
   2   6   3      636.29      642.97     16.74 o 
   3   6   3      858.56      880.49     23.43 o 
   4   6   3      368.35      382.98     15.09 o 
   5   6   3       93.97       97.99      8.12 o 
  -5   7   3        5.41        9.99      6.54 o 
  -4   7   3      122.76      126.25      7.42 o 
  -3   7   3       42.35       42.52      3.48 o 
  -2   7   3        1.91        8.81      2.56 o 
  -1   7   3       13.07       19.12      2.58 o 
   0   7   3       74.87       81.47      6.11 o 
   1   7   3       31.27       32.43      3.52 o 
   2   7   3      210.16      206.32      9.44 o 
   3   7   3        5.23        3.08      2.72 o 
   4   7   3       36.47       37.47      5.10 o 
  -4   8   3      604.72      591.76     28.78 o 
  -3   8   3     1257.73     1269.77     32.97 o 
  -2   8   3      323.46      348.15     12.08 o 
  -1   8   3       67.67       70.28      4.33 o 
   0   8   3      468.83      465.89     13.31 o 
   1   8   3      773.50      779.80     22.77 o 
   2   8   3      585.86      591.55     20.00 o 
   3   8   3      361.79      333.65     19.10 o 
  -2   9   3        2.52       -0.26      2.48 o 
  -1   9   3        1.97        3.43      3.92 o 
   0   9   3        1.09        0.54      3.14 o 
   1   9   3       16.12       17.17      4.90 o 
   2   9   3       87.58       88.62      9.08 o 
  -7   0   4      504.80      451.86     78.84 o 
  -6   0   4      556.46      580.12     22.56 o 
  -5   0   4     1022.69     1021.61     33.25 o 
  -4   0   4     2671.09     2672.70     62.54 o 
  -3   0   4     7147.01     6886.18    131.61 o 
  -2   0   4     7988.99     8136.49    123.69 o 
  -1   0   4     1547.57     1546.96     24.97 o 
   0   0   4     1786.13     1775.82     24.36 o 
   1   0   4     4676.22     4613.05     61.22 o 
   2   0   4     1956.25     1982.79     30.63 o 
   3   0   4     1248.76     1277.48     27.44 o 
   4   0   4     1184.45     1177.38     29.36 o 
   5   0   4     1120.79     1058.10     38.31 o 
   6   0   4      709.06      692.71     36.75 o 
  -7   1   4        6.12        2.35      2.88 o 
  -6   1   4      314.85      312.76     11.01 o 
  -5   1   4      136.05      145.48      6.43 o 
  -4   1   4      163.33      158.55      5.58 o 
  -3   1   4      181.42      187.68      3.51 o 
  -2   1   4       95.72      100.24      2.79 o 
  -1   1   4       27.08       28.82      1.22 o 
   0   1   4     1117.03     1151.68     16.95 o 
   1   1   4      177.21      193.42      6.06 o 
   2   1   4      589.30      587.96      7.58 o 
   3   1   4      456.60      445.30      6.96 o 
   4   1   4        1.38        2.95      1.83 o 
   5   1   4       21.81       31.43      4.71 o 
   6   1   4        2.26       13.22      8.45 o 
  -7   2   4      203.96      209.64     11.06 o 
  -6   2   4     1019.79     1009.74     26.61 o 
  -5   2   4     1892.75     1861.45     29.90 o 
  -4   2   4      484.54      442.82     13.70 o 
  -3   2   4      731.81      732.60     10.84 o 
  -2   2   4     4334.27     4365.16     40.65 o 
  -1   2   4     4442.36     4344.38     95.64 o 
   0   2   4     5577.82     5425.28     47.06 o 
   1   2   4     6100.46     6114.06     40.78 o 
   2   2   4     2337.58     2384.94     33.08 o 
   3   2   4     1552.93     1549.72     26.16 o 
   4   2   4     1077.17     1093.98     21.95 o 
   5   2   4      239.11      240.87      8.67 o 
   6   2   4      123.26      117.80      8.38 o 
  -7   3   4        4.99        7.07      3.43 o 
  -6   3   4      150.78      155.14      8.09 o 
  -5   3   4      144.23      141.66      5.03 o 
  -4   3   4       62.16       59.42      4.07 o 
  -3   3   4      304.99      309.28      4.83 o 
  -2   3   4       30.60       34.78      1.74 o 
  -1   3   4        0.07        3.25      0.86 o 
   0   3   4     1270.58     1300.54     15.79 o 
   1   3   4       51.19       51.42      3.57 o 
   2   3   4      658.25      644.87     11.56 o 
   3   3   4      145.36      147.20      5.20 o 
   4   3   4        8.25       16.59      3.64 o 
   5   3   4       26.18       33.78      3.79 o 
   6   3   4        0.27        3.08      3.77 o 
  -7   4   4      340.90      338.02     17.05 o 
  -6   4   4      435.89      419.94     12.22 o 
  -5   4   4      450.35      446.64     10.77 o 
  -4   4   4     1414.73     1362.15     23.55 o 
  -3   4   4     4671.21     4611.50     53.71 o 
  -2   4   4     4228.72     4144.87     45.11 o 
  -1   4   4      733.91      702.05     12.41 o 
   0   4   4      677.53      671.37     12.92 o 
   1   4   4     2259.60     2305.61     40.67 o 
   2   4   4     1772.28     1756.28     34.32 o 
   3   4   4      681.02      671.22     17.02 o 
   4   4   4      695.57      666.24     19.13 o 
   5   4   4      687.70      698.63     21.70 o 
  -6   5   4      211.54      198.42      8.39 o 
  -5   5   4        0.14        1.03      1.82 o 
  -4   5   4       17.83       28.10      4.74 o 
  -3   5   4      101.74      100.39      3.38 o 
  -2   5   4       58.24       57.31      2.64 o 
  -1   5   4      412.59      409.72      9.62 o 
   0   5   4        0.15        9.21      4.11 o 
   1   5   4        7.60       14.90      2.68 o 
   2   5   4       23.77       27.20      3.63 o 
   3   5   4      213.36      211.12      9.23 o 
   4   5   4        8.32       15.86      4.76 o 
   5   5   4       34.30       42.93      8.98 o 
  -6   6   4      265.08      268.47     13.23 o 
  -5   6   4      750.57      749.27     21.08 o 
  -4   6   4      830.94      813.72     17.98 o 
  -3   6   4       66.11       69.84      4.69 o 
  -2   6   4      220.12      222.52      8.42 o 
  -1   6   4     3296.16     3317.34     52.95 o 
   0   6   4     3159.29     3161.83     49.58 o 
   1   6   4      606.18      572.69     34.61 o 
   2   6   4      750.47      751.91     20.48 o 
   3   6   4     1105.31     1107.76     29.88 o 
   4   6   4      365.01      365.83     14.56 o 
  -5   7   4       14.73       26.32     17.96 o 
  -4   7   4       10.23       19.07      4.96 o 
  -3   7   4       25.62       26.38      2.80 o 
  -2   7   4        2.64        4.08      2.55 o 
  -1   7   4       48.30       46.92      3.51 o 
   0   7   4      148.17      151.65      7.00 o 
   1   7   4        4.69        6.94      2.79 o 
   2   7   4       75.31       76.42      6.03 o 
   3   7   4       47.76       57.63      5.62 o 
   4   7   4        0.04       -0.46      3.35 o 
  -4   8   4      693.49      686.10     33.71 o 
  -3   8   4     1098.34     1086.06     55.21 o 
  -2   8   4      568.05      569.91     17.77 o 
  -1   8   4      400.24      397.68     11.62 o 
   0   8   4      288.45      313.56     12.04 o 
   1   8   4      293.10      300.74     12.11 o 
   2   8   4      469.83      484.41     17.84 o 
   3   8   4      290.04      286.05     14.24 o 
  -2   9   4       10.36        9.87      5.97 o 
  -1   9   4        0.00        0.06      2.60 o 
   0   9   4       85.92       88.25      8.02 o 
   1   9   4        2.99        3.84      3.89 o 
  -7   0   5      418.53      430.90     22.44 o 
  -6   0   5      493.30      499.13     22.19 o 
  -5   0   5      369.20      337.75     14.69 o 
  -4   0   5     1134.22     1142.20     34.74 o 
  -3   0   5     7038.21     6856.39     83.03 o 
  -2   0   5     8686.09     8667.15    116.24 o 
  -1   0   5     2499.00     2420.17     35.54 o 
   0   0   5     2384.09     2396.66     36.16 o 
   1   0   5     2784.65     2766.33     42.24 o 
   2   0   5     1790.18     1799.90     30.17 o 
   3   0   5     1012.51      973.55     35.61 o 
   4   0   5      433.12      451.27     19.83 o 
   5   0   5      542.93      542.16     25.20 o 
   6   0   5      517.08      548.46     29.49 o 
  -7   1   5       68.94       67.12      6.28 o 
  -6   1   5      134.62      134.27      8.08 o 
  -5   1   5      209.36      222.17      8.86 o 
  -4   1   5        3.84        7.05      2.96 o 
  -3   1   5       10.11       12.04      1.30 o 
  -2   1   5       38.75       41.02      1.77 o 
  -1   1   5       88.25      104.16      4.63 o 
   0   1   5      403.87      409.96      5.82 o 
   1   1   5      246.56      227.89      3.83 o 
   2   1   5        8.77        9.86      1.72 o 
   3   1   5      120.08      118.09      4.93 o 
   4   1   5       34.53       33.95      3.18 o 
   5   1   5        0.00        1.45      2.52 o 
   6   1   5        0.14        3.70      3.60 o 
  -7   2   5      193.55      204.84     10.50 o 
  -6   2   5      840.59      852.08     23.94 o 
  -5   2   5     2176.19     2181.03     44.41 o 
  -4   2   5     2111.21     2096.14     30.89 o 
  -3   2   5      959.99      939.55     19.72 o 
  -2   2   5      252.83      235.18      3.66 o 
  -1   2   5     2424.84     2411.76     26.73 o 
   0   2   5     8116.45     8238.04     79.94 o 
   1   2   5     2890.45     2863.33     26.87 o 
   2   2   5      897.33      906.37     15.70 o 
   3   2   5     2337.27     2392.41     41.03 o 
   4   2   5     1518.44     1472.73     29.67 o 
   5   2   5      189.34      192.29      8.44 o 
   6   2   5       72.05       86.87      9.50 o 
  -7   3   5       18.34       28.11      4.77 o 
  -6   3   5       53.93       61.22      5.30 o 
  -5   3   5      175.36      171.71      5.81 o 
  -4   3   5        2.70       14.50      5.80 o 
  -3   3   5        2.76        3.16      1.44 o 
  -2   3   5      148.43      144.42      3.80 o 
  -1   3   5       70.23       77.03      2.34 o 
   0   3   5      752.32      751.57     10.61 o 
   1   3   5       81.45       78.90      3.14 o 
   2   3   5        0.30        0.68      1.15 o 
   3   3   5       44.68       53.34      3.57 o 
   4   3   5       65.34       69.29      4.43 o 
   5   3   5        0.65        1.41      2.75 o 
  -7   4   5      374.84      393.86     19.86 o 
  -6   4   5      439.71      445.40     16.41 o 
  -5   4   5      186.08      191.15      6.88 o 
  -4   4   5      831.92      831.14     16.78 o 
  -3   4   5     3581.63     3617.61     53.05 o 
  -2   4   5     3724.62     3617.48     41.22 o 
  -1   4   5     2042.88     2102.86     78.69 o 
   0   4   5     1610.36     1610.14     22.60 o 
   1   4   5     1250.47     1225.27     25.31 o 
   2   4   5      846.59      832.23     19.64 o 
   3   4   5      590.32      616.74     18.15 o 
   4   4   5      410.65      411.62     14.81 o 
   5   4   5      358.28      339.32     24.42 o 
  -6   5   5       72.21       86.22      7.31 o 
  -5   5   5       89.14       91.43      5.42 o 
  -4   5   5       27.86       32.18      2.96 o 
  -3   5   5       17.04       17.58      1.57 o 
  -2   5   5        0.86        7.73      4.59 o 
  -1   5   5      203.68      200.09      8.96 o 
   0   5   5      163.60      150.98      5.11 o 
   1   5   5      865.31      889.40     21.07 o 
   2   5   5       67.76       64.63      4.90 o 
   3   5   5      466.86      462.93     14.88 o 
   4   5   5        1.75        6.93      3.76 o 
   5   5   5       13.63       13.04      4.63 o 
  -6   6   5      292.79      299.56     20.75 o 
  -5   6   5      983.73      964.63     23.69 o 
  -4   6   5      760.88      754.22     17.49 o 
  -3   6   5      156.34      154.20      5.69 o 
  -2   6   5      497.19      490.57     13.77 o 
  -1   6   5     1188.47     1175.72     22.06 o 
   0   6   5      832.25      850.22     34.27 o 
   1   6   5     1202.96     1202.95     28.96 o 
   2   6   5     1390.18     1413.40     36.31 o 
   3   6   5      530.62      536.04     18.10 o 
   4   6   5      307.61      303.25     14.28 o 
  -5   7   5       55.21       60.28      8.99 o 
  -4   7   5        1.39        7.52      6.57 o 
  -3   7   5       14.72       21.93      4.00 o 
  -2   7   5       26.36       32.39      3.36 o 
  -1   7   5        0.06        5.21      2.42 o 
   0   7   5      215.04      206.61      9.39 o 
   1   7   5      159.99      144.92     10.96 o 
   2   7   5        2.87        4.61      2.86 o 
   3   7   5       57.67       50.29      6.20 o 
  -4   8   5      250.70      256.67     15.38 o 
  -3   8   5      732.17      768.62     24.36 o 
  -2   8   5     1242.94     1222.05     39.25 o 
  -1   8   5      677.74      684.09     21.92 o 
   0   8   5      143.45      154.56      8.69 o 
   1   8   5      351.72      361.67     15.46 o 
   2   8   5      495.84      499.47     19.92 o 
  -1   9   5        2.45        4.67      3.99 o 
   0   9   5       41.95       48.82      6.61 o 
  -7   0   6      342.89      360.74     22.15 o 
  -6   0   6     1518.07     1503.27     57.91 o 
  -5   0   6      324.55      339.38     15.12 o 
  -4   0   6      137.13      137.89      9.11 o 
  -3   0   6     2978.37     2993.19     44.89 o 
  -2   0   6     5884.40     5814.30     88.59 o 
  -1   0   6     4860.82     4887.11    193.22 o 
   0   0   6     3473.90     3583.87     81.95 o 
   1   0   6     1642.27     1683.97     51.23 o 
   2   0   6     1485.77     1518.50     36.22 o 
   3   0   6      914.34      876.03     41.32 o 
   4   0   6      273.66      280.42     16.62 o 
   5   0   6      264.37      268.01     18.30 o 
  -7   1   6       27.26       43.23      8.64 o 
  -6   1   6       16.43       15.71      3.82 o 
  -5   1   6       21.57       32.07      6.62 o 
  -4   1   6       10.36       16.64      3.12 o 
  -3   1   6       16.31       23.70      4.95 o 
  -2   1   6      179.49      168.79      4.31 o 
  -1   1   6      363.28      368.51      6.19 o 
   0   1   6       76.85       75.11      3.34 o 
   1   1   6      959.04      951.59     17.03 o 
   2   1   6       73.80       79.02      3.66 o 
   3   1   6      128.18      126.93      5.14 o 
   4   1   6       30.36       42.23      6.87 o 
   5   1   6        8.43        7.51      4.27 o 
  -7   2   6      212.62      220.51     11.28 o 
  -6   2   6      543.29      554.21     16.74 o 
  -5   2   6     1700.76     1760.27     39.45 o 
  -4   2   6     3119.84     3062.05     49.31 o 
  -3   2   6     1845.34     1871.09     54.36 o 
  -2   2   6      499.85      504.81      7.28 o 
  -1   2   6     1577.15     1614.53     28.39 o 
   0   2   6     2400.63     2400.00     40.15 o 
   1   2   6     1269.99     1253.83     19.42 o 
   2   2   6     1754.81     1807.98     30.46 o 
   3   2   6     1668.03     1681.44     32.23 o 
   4   2   6      648.89      635.26     16.15 o 
   5   2   6      374.26      386.22     16.06 o 
  -7   3   6      218.18      226.02     11.59 o 
  -6   3   6        0.14        4.06      3.29 o 
  -5   3   6      172.17      175.49      6.34 o 
  -4   3   6        0.23       -0.27      1.36 o 
  -3   3   6        1.53        0.95      1.37 o 
  -2   3   6      178.06      172.23      3.79 o 
  -1   3   6       85.19       82.80      2.49 o 
   0   3   6       47.57       46.42      4.46 o 
   1   3   6      460.23      459.98      8.94 o 
   2   3   6      222.06      237.46      6.52 o 
   3   3   6       72.70       68.22      4.15 o 
   4   3   6       42.19       46.53      4.99 o 
   5   3   6       18.87       25.38      5.90 o 
  -7   4   6      466.80      453.01     18.77 o 
  -6   4   6      407.32      396.16     15.41 o 
  -5   4   6      148.97      151.20      6.13 o 
  -4   4   6      315.91      320.40      8.27 o 
  -3   4   6     1572.47     1604.13     36.76 o 
  -2   4   6     3289.83     3136.39     51.87 o 
  -1   4   6     2960.08     2911.50     43.13 o 
   0   4   6     1274.77     1253.16     19.34 o 
   1   4   6     1088.31     1143.02     52.32 o 
   2   4   6     1375.30     1381.91     32.82 o 
   3   4   6      522.75      549.46     16.63 o 
   4   4   6       83.89       87.39      6.99 o 
   5   4   6      182.30      173.62     13.07 o 
  -6   5   6        1.90        3.38      3.03 o 
  -5   5   6       75.81       83.78      5.06 o 
  -4   5   6       49.91       54.91      3.83 o 
  -3   5   6        0.01        1.83      1.50 o 
  -2   5   6      131.34      128.56      4.84 o 
  -1   5   6      140.88      135.98      4.80 o 
   0   5   6      142.62      141.59      6.83 o 
   1   5   6      106.20      113.66      6.21 o 
   2   5   6        3.52        3.14      2.69 o 
   3   5   6       10.65       19.06      5.47 o 
   4   5   6        1.88        7.11      5.42 o 
  -5   6   6      989.77      965.78     27.69 o 
  -4   6   6     1239.77     1256.48     32.29 o 
  -3   6   6      540.66      539.36     16.10 o 
  -2   6   6      216.59      224.33      7.17 o 
  -1   6   6      373.29      387.92     11.24 o 
   0   6   6     1098.43     1091.70     26.10 o 
   1   6   6     1022.20     1018.76     26.72 o 
   2   6   6      251.35      260.50     10.79 o 
   3   6   6      394.99      405.31     16.35 o 
  -5   7   6       46.62       53.96      7.54 o 
  -4   7   6        0.00        4.73      3.23 o 
  -3   7   6        1.17        7.44      6.79 o 
  -2   7   6       37.31       54.73      8.17 o 
  -1   7   6       11.81       31.39      4.30 o 
   0   7   6       35.24       43.02      5.99 o 
   1   7   6      118.99      115.62      7.54 o 
   2   7   6       46.38       48.47      5.38 o 
   3   7   6        0.59        2.89      3.12 o 
  -3   8   6      387.49      390.18     15.72 o 
  -2   8   6      982.71      978.50     38.14 o 
  -1   8   6      642.16      658.87     21.24 o 
   0   8   6      354.91      361.12     14.89 o 
   1   8   6      488.35      462.45     27.87 o 
  -7   0   7     1158.72     1179.13     53.17 o 
  -6   0   7      887.04      905.45     70.26 o 
  -5   0   7       72.57       79.87     19.13 o 
  -4   0   7      592.97      608.36     22.98 o 
  -3   0   7     1672.17     1668.05     28.92 o 
  -2   0   7     1838.35     1837.47     39.17 o 
  -1   0   7     3341.83     3412.44     61.02 o 
   0   0   7     2774.23     2895.70     89.66 o 
   1   0   7     1707.92     1685.27     32.97 o 
   2   0   7     2085.78     2076.37     41.81 o 
   3   0   7      875.35      885.54     33.27 o 
   4   0   7      109.86      121.58     10.54 o 
   5   0   7      125.32      143.75     14.28 o 
  -7   1   7      131.02      141.66      9.19 o 
  -6   1   7      202.40      205.97     10.15 o 
  -5   1   7       60.99       68.27      5.18 o 
  -4   1   7       97.23      101.10      6.07 o 
  -3   1   7       95.66       97.55      5.29 o 
  -2   1   7       20.24       26.41      3.22 o 
  -1   1   7      786.69      805.51     12.25 o 
   0   1   7       61.40       66.37      3.26 o 
   1   1   7      175.72      177.70      4.41 o 
   2   1   7      102.73      110.78      5.03 o 
   3   1   7       16.14       18.02      2.88 o 
   4   1   7        0.06        3.22      3.15 o 
   5   1   7        6.25       24.64     13.91 o 
  -7   2   7      205.13      200.97     10.90 o 
  -6   2   7      178.51      193.66      9.29 o 
  -5   2   7     1012.19     1040.35     25.96 o 
  -4   2   7     3505.97     3537.60     54.11 o 
  -3   2   7     2546.57     2494.79     37.61 o 
  -2   2   7      828.43      825.45     15.59 o 
  -1   2   7     1215.36     1246.01     19.32 o 
   0   2   7     1567.17     1560.16     20.88 o 
   1   2   7     1119.05     1121.80     19.96 o 
   2   2   7      661.03      657.57     16.23 o 
   3   2   7      471.91      482.48     13.04 o 
   4   2   7      786.35      757.08     22.97 o 
   5   2   7      617.22      621.71     27.35 o 
  -7   3   7      112.20      114.71      8.78 o 
  -6   3   7        0.04       -2.92      2.92 o 
  -5   3   7        1.03        0.37      2.23 o 
  -4   3   7       36.32       33.47      2.81 o 
  -3   3   7        4.32       11.13      3.17 o 
  -2   3   7       76.27       74.18      2.72 o 
  -1   3   7      165.77      172.05      3.95 o 
   0   3   7       63.74       66.76      2.27 o 
   1   3   7      160.56      161.12      7.41 o 
   2   3   7      169.40      159.17      7.28 o 
   3   3   7        0.09       -1.84      2.35 o 
   4   3   7        0.92        6.14      3.07 o 
  -6   4   7      783.75      747.34     23.69 o 
  -5   4   7      544.96      523.20     15.73 o 
  -4   4   7       78.78       82.47      4.18 o 
  -3   4   7      346.77      351.37      8.85 o 
  -2   4   7     2015.59     1950.55     26.21 o 
  -1   4   7     2300.40     2316.71     37.36 o 
   0   4   7     1218.85     1175.73     25.89 o 
   1   4   7     1277.16     1234.80     28.85 o 
   2   4   7     1125.07     1158.67     49.27 o 
   3   4   7      425.57      439.73     16.56 o 
   4   4   7      170.82      185.30     10.49 o 
  -6   5   7       12.70       26.29      6.06 o 
  -5   5   7       22.22       30.92      4.29 o 
  -4   5   7        0.01        2.89      1.84 o 
  -3   5   7       15.92       20.33      3.40 o 
  -2   5   7      137.36      136.73      5.84 o 
  -1   5   7      324.63      324.53     10.07 o 
   0   5   7       24.54       23.48      3.48 o 
   1   5   7       51.17       56.20      5.50 o 
   2   5   7      122.96      128.03      7.49 o 
   3   5   7        0.06        1.47      2.63 o 
   4   5   7       61.40       61.58      6.83 o 
  -5   6   7      458.17      458.20     20.65 o 
  -4   6   7     1222.20     1214.59     32.40 o 
  -3   6   7     1187.52     1191.87     31.29 o 
  -2   6   7      472.27      460.14     12.53 o 
  -1   6   7      311.67      295.10     23.99 o 
   0   6   7      571.07      571.14     18.24 o 
   1   6   7      422.52      436.54     15.99 o 
   2   6   7      262.29      255.50     12.81 o 
   3   6   7      425.68      401.87     16.25 o 
  -4   7   7       16.31       21.72      4.21 o 
  -3   7   7        0.74        0.36      2.61 o 
  -2   7   7       20.05       34.78      5.48 o 
  -1   7   7       65.84       62.60      5.61 o 
   0   7   7        9.70       12.43      5.80 o 
   1   7   7       79.62       72.22      6.86 o 
   2   7   7       83.92       87.88      7.77 o 
  -2   8   7      684.28      716.66     29.18 o 
  -1   8   7      566.72      554.69     20.21 o 
   0   8   7      356.43      349.45     14.80 o 
  -7   0   8      291.54      318.62     22.60 o 
  -6   0   8      833.85      895.65     40.19 o 
  -5   0   8     2054.78     2136.05    104.60 o 
  -4   0   8      651.95      648.23     22.11 o 
  -3   0   8        9.34       14.41      2.35 o 
  -2   0   8     1219.67     1202.97     60.34 o 
  -1   0   8     4131.63     4220.76     80.14 o 
   0   0   8     1078.37     1116.24     25.03 o 
   1   0   8      736.94      725.14     18.34 o 
   2   0   8     1813.14     1743.53     39.77 o 
   3   0   8      928.35      900.91     35.57 o 
   4   0   8      247.15      243.63     17.68 o 
  -7   1   8       61.97       74.29      7.84 o 
  -6   1   8        7.86       20.70      4.58 o 
  -5   1   8       11.64       18.04      5.15 o 
  -4   1   8      152.18      147.33      6.64 o 
  -3   1   8      163.70      157.55      9.51 o 
  -2   1   8      126.69      123.49      4.09 o 
  -1   1   8      306.53      301.45      7.22 o 
   0   1   8       71.38       73.77      3.26 o 
   1   1   8        8.72        8.60      1.61 o 
   2   1   8       30.62       35.55      3.41 o 
   3   1   8       26.23       34.20      4.53 o 
   4   1   8        1.71        9.03      3.90 o 
  -7   2   8      227.21      243.33     12.47 o 
  -6   2   8       32.36       48.38      5.21 o 
  -5   2   8      395.14      400.61     13.81 o 
  -4   2   8     2170.71     2241.75     46.89 o 
  -3   2   8     2429.03     2473.91     40.19 o 
  -2   2   8     1720.51     1703.57     24.43 o 
  -1   2   8     1306.02     1305.01     19.81 o 
   0   2   8     1011.80     1000.51     15.76 o 
   1   2   8      894.14      909.04     18.34 o 
   2   2   8      440.59      445.35     11.53 o 
   3   2   8      252.91      244.17      9.23 o 
   4   2   8      391.72      380.99     19.05 o 
  -6   3   8       88.64       80.21      7.34 o 
  -5   3   8       32.28       33.39      4.39 o 
  -4   3   8       11.46       10.70      2.37 o 
  -3   3   8       67.63       71.59      4.04 o 
  -2   3   8      135.14      127.96      4.79 o 
  -1   3   8      272.34      258.43      5.81 o 
   0   3   8      419.26      415.72     12.46 o 
   1   3   8       30.58       31.37      3.85 o 
   2   3   8       93.46      101.60      6.29 o 
   3   3   8        4.62       20.82      6.36 o 
   4   3   8        1.17        4.31      4.18 o 
  -6   4   8      895.37      855.75     26.90 o 
  -5   4   8      576.48      575.82     17.99 o 
  -4   4   8      191.75      203.65      7.43 o 
  -3   4   8      353.76      315.08     10.24 o 
  -2   4   8      820.87      805.61     16.24 o 
  -1   4   8      913.57      916.20     30.30 o 
   0   4   8      922.92      932.55     40.38 o 
   1   4   8      992.02      984.31     24.96 o 
   2   4   8      856.14      871.71     26.10 o 
   3   4   8      594.93      579.82     20.56 o 
  -5   5   8        6.27       17.25      4.70 o 
  -4   5   8        0.00       -2.00      3.01 o 
  -3   5   8       46.93       52.68      4.98 o 
  -2   5   8        0.24        0.40      1.69 o 
  -1   5   8      141.85      143.33      8.21 o 
   0   5   8      204.13      194.28      9.16 o 
   1   5   8       11.27       25.87      3.78 o 
   2   5   8       33.81       49.51      5.99 o 
   3   5   8        2.78        0.77      3.03 o 
  -5   6   8      201.69      199.05     12.71 o 
  -4   6   8      808.09      784.73     25.40 o 
  -3   6   8     1102.77     1111.94     30.04 o 
  -2   6   8      636.01      659.84     19.89 o 
  -1   6   8      478.85      491.29     15.94 o 
   0   6   8      586.07      578.20     19.01 o 
   1   6   8      362.81      352.43     18.39 o 
   2   6   8      148.80      149.12     10.23 o 
  -3   7   8       36.09       49.36      6.57 o 
  -2   7   8       44.86       47.74      6.43 o 
  -1   7   8       66.91       65.67      6.46 o 
   0   7   8      103.81      102.86      9.46 o 
   1   7   8        8.02        6.55      3.89 o 
  -7   0   9      153.87      168.74     15.35 o 
  -6   0   9      954.99      974.29     41.63 o 
  -5   0   9     1594.74     1625.58     82.62 o 
  -4   0   9      429.81      430.10     26.53 o 
  -3   0   9      568.45      555.96     15.05 o 
  -2   0   9     1570.89     1586.23     36.26 o 
  -1   0   9      396.30      399.65     12.82 o 
   0   0   9      260.70      260.79      9.62 o 
   1   0   9     1517.57     1516.07     35.22 o 
   2   0   9     1082.71     1081.68     47.66 o 
   3   0   9      361.79      337.80     89.27 o 
   4   0   9      361.88      335.11     20.92 o 
  -6   1   9       14.01       13.00      4.06 o 
  -5   1   9        1.51        2.48      2.90 o 
  -4   1   9        2.55        9.42      3.35 o 
  -3   1   9       36.63       45.37      3.16 o 
  -2   1   9      342.81      347.28     10.03 o 
  -1   1   9        6.12       14.23      2.81 o 
   0   1   9      583.03      586.32     11.51 o 
   1   1   9      169.58      161.38      6.11 o 
   2   1   9       70.64       73.73      4.57 o 
   3   1   9        7.40        5.25      3.32 o 
   4   1   9       11.58        9.68      5.03 o 
  -6   2   9       79.41       97.10      6.88 o 
  -5   2   9      127.58      130.26      7.60 o 
  -4   2   9      648.24      654.48     17.65 o 
  -3   2   9     1587.01     1595.07     29.12 o 
  -2   2   9     1887.05     1849.62     32.98 o 
  -1   2   9     1138.28     1154.83     19.66 o 
   0   2   9     1040.01     1037.78     17.71 o 
   1   2   9     1047.73     1063.40     22.77 o 
   2   2   9      340.48      343.46     12.52 o 
   3   2   9      105.04      107.60      8.90 o 
  -6   3   9       25.64       29.64      5.32 o 
  -5   3   9        2.71        4.22      2.97 o 
  -4   3   9        0.51        1.55      2.28 o 
  -3   3   9      330.98      310.78     10.31 o 
  -2   3   9      113.74      110.86      4.12 o 
  -1   3   9       95.39       87.52      5.50 o 
   0   3   9       53.08       50.93      4.41 o 
   1   3   9        7.14       15.16      4.05 o 
   2   3   9       11.06       15.64      3.95 o 
   3   3   9        8.19       27.46      7.82 o 
  -6   4   9      594.42      603.11     27.20 o 
  -5   4   9     1111.99     1083.43     37.21 o 
  -4   4   9      644.27      619.82     18.75 o 
  -3   4   9      155.97      167.35      7.56 o 
  -2   4   9      313.05      337.91      9.46 o 
  -1   4   9      841.69      816.13     21.14 o 
   0   4   9      603.22      572.76     17.01 o 
   1   4   9      284.17      307.70     12.45 o 
   2   4   9      506.63      479.63     17.44 o 
   3   4   9      633.79      602.91     27.36 o 
  -5   5   9        6.09        1.40      3.67 o 
  -4   5   9        5.86        3.08      2.90 o 
  -3   5   9       52.54       48.15      4.77 o 
  -2   5   9       24.51       28.66      3.86 o 
  -1   5   9       13.92       16.72      3.73 o 
   0   5   9      141.12      144.09      7.97 o 
   1   5   9       47.20       60.06      5.81 o 
   2   5   9        0.14        3.16      3.07 o 
  -4   6   9      315.90      310.02     16.32 o 
  -3   6   9      875.06      892.58     32.69 o 
  -2   6   9      680.66      679.38     33.90 o 
  -1   6   9      437.62      425.08     16.21 o 
   0   6   9      504.75      496.43     18.37 o 
   1   6   9      431.04      434.04     18.02 o 
  -2   7   9       54.53       55.83     10.59 o 
  -1   7   9       15.34       17.07      5.55 o 
  -6   0  10      532.39      561.27     30.21 o 
  -5   0  10     1445.45     1477.68     55.07 o 
  -4   0  10     1072.97     1040.67     38.89 o 
  -3   0  10      666.50      650.15     49.95 o 
  -2   0  10      406.45      406.89     14.92 o 
  -1   0  10      640.89      672.15     20.11 o 
   0   0  10     1029.80     1027.60     27.55 o 
   1   0  10      224.08      234.57     14.52 o 
   2   0  10       60.72       58.76      7.50 o 
   3   0  10      671.53      628.84     32.86 o 
  -6   1  10        0.05       -3.16      3.72 o 
  -5   1  10        3.15       -0.61      2.19 o 
  -4   1  10       26.04       31.84      3.77 o 
  -3   1  10       51.98       53.69      7.32 o 
  -2   1  10      246.12      240.67      7.18 o 
  -1   1  10        4.10        7.63      3.28 o 
   0   1  10       33.89       32.96      2.88 o 
   1   1  10        1.37        4.01      2.18 o 
   2   1  10       24.33       41.32      5.29 o 
   3   1  10       37.60       39.96      6.83 o 
  -6   2  10      174.89      174.28     13.04 o 
  -5   2  10       83.20       90.22      6.40 o 
  -4   2  10      212.21      235.78      9.89 o 
  -3   2  10      874.09      855.79     19.15 o 
  -2   2  10     1026.80     1018.76     20.47 o 
  -1   2  10      659.39      640.77     14.87 o 
   0   2  10      984.26      974.04     21.63 o 
   1   2  10     1031.37     1060.33     29.63 o 
   2   2  10      380.69      371.75     18.24 o 
   3   2  10      125.60      131.69     11.13 o 
  -5   3  10        6.56        7.52      3.22 o 
  -4   3  10       21.30       29.19      3.90 o 
  -3   3  10       46.89       45.88      5.30 o 
  -2   3  10      191.93      191.71      7.14 o 
  -1   3  10      112.32      113.15      6.50 o 
   0   3  10        7.96       11.03      3.19 o 
   1   3  10      126.99      130.84      7.59 o 
   2   3  10        0.54        1.32      2.83 o 
  -5   4  10      859.67      873.56     33.53 o 
  -4   4  10      757.71      773.86     38.20 o 
  -3   4  10      430.81      438.75     14.64 o 
  -2   4  10      501.19      486.75     15.16 o 
  -1   4  10      425.62      424.84     21.84 o 
   0   4  10      203.96      214.28     10.22 o 
   1   4  10      221.12      225.45     13.89 o 
   2   4  10      343.44      327.98     15.16 o 
  -4   5  10       15.68       13.11      4.49 o 
  -3   5  10        2.24        7.96      4.37 o 
  -2   5  10      144.59      150.77     11.06 o 
  -1   5  10       35.97       38.33      5.68 o 
   0   5  10       79.03       76.56      6.36 o 
   1   5  10       58.21       62.83      7.24 o 
  -3   6  10      399.38      382.14     23.31 o 
  -2   6  10      393.24      396.04     19.58 o 
  -1   6  10      404.47      416.56     20.82 o 
   0   6  10      472.22      465.25     18.14 o 
  -5   0  11      501.50      518.29     29.13 o 
  -4   0  11     1013.64     1049.21     70.42 o 
  -3   0  11      984.04      974.60     35.76 o 
  -2   0  11      625.15      625.80     20.71 o 
  -1   0  11      653.65      656.38     20.76 o 
   0   0  11      387.04      401.57     27.49 o 
   1   0  11      108.81      119.81     26.32 o 
   2   0  11      257.34      235.41     23.00 o 
  -5   1  11       33.99       34.77      4.92 o 
  -4   1  11      156.23      149.04      8.06 o 
  -3   1  11        3.50        3.18      2.61 o 
  -2   1  11      126.85      127.55      5.62 o 
  -1   1  11      131.43      128.80      6.20 o 
   0   1  11        5.54       18.64      7.02 o 
   1   1  11       35.77       38.60      6.51 o 
   2   1  11       13.23        9.39      4.82 o 
  -5   2  11      155.24      171.41      9.72 o 
  -4   2  11       48.22       50.77      5.12 o 
  -3   2  11      407.05      396.47     20.31 o 
  -2   2  11      551.08      571.64     14.75 o 
  -1   2  11      386.85      376.83     13.24 o 
   0   2  11      549.64      548.26     18.18 o 
   1   2  11      613.77      581.42     24.40 o 
   2   2  11      419.81      416.41     20.70 o 
  -5   3  11       34.07       37.10      6.89 o 
  -4   3  11       35.46       50.17     12.18 o 
  -3   3  11        0.09        0.06      3.12 o 
  -2   3  11       69.21       71.94      7.66 o 
  -1   3  11      121.22      120.42      7.97 o 
   0   3  11        6.95       14.57      7.07 o 
   1   3  11        2.38        5.66      3.53 o 
  -4   4  11      605.42      585.20     23.60 o 
  -3   4  11      479.48      603.62     92.03 o 
  -2   4  11      440.40      456.77     18.43 o 
  -1   4  11      462.38      474.76     20.76 o 
   0   4  11      361.02      347.30     14.92 o 
   1   4  11      125.80      122.61      9.14 o 
  -3   5  11       48.88       75.18     10.52 o 
  -2   5  11       61.87       62.50      7.43 o 
  -1   5  11       46.57       49.52      7.19 o 
  -5   0  12      235.56      241.85     17.61 o 
  -4   0  12      544.04      532.62     60.97 o 
  -3   0  12      474.70      500.35     24.18 o 
  -2   0  12      476.74      468.57     22.56 o 
  -1   0  12      783.12      760.96     26.15 o 
   0   0  12      550.67      530.21     50.39 o 
   1   0  12      164.02      158.68     21.89 o 
  -4   1  12       45.01       55.72      8.77 o 
  -3   1  12      126.03      124.73      7.58 o 
  -2   1  12        5.42        6.77      2.73 o 
  -1   1  12       70.03       70.57      5.89 o 
   0   1  12       43.25       46.43      6.12 o 
   1   1  12        0.30        0.87      3.57 o 
  -4   2  12      265.70      288.44     16.26 o 
  -3   2  12      383.94      403.59     19.37 o 
  -2   2  12      163.46      156.30     10.82 o 
  -1   2  12      155.95      158.98      9.28 o 
   0   2  12      278.93      272.16     14.87 o 
  -3   3  12      122.01      138.28     20.20 o 
  -2   3  12        0.46       -0.10      2.69 o 
  -1   3  12      129.58      129.04      9.94 o 
   0   3  12       27.55       26.30      5.31 o 
  -3   0  13      331.00      311.96     18.07 o 
  -2   0  13      263.99      250.10     22.91 o 
  -2   1  13       11.43       10.99      5.67 o 
                                                 
